# Supplementary material for: Interplay of Environmental, Individual and Genetic Factors in Rheumatoid Arthritis Provocation
Source: Int J Mol Sci. 2022 Jul 23;23(15):8140. doi: 10.3390/ijms23158140 (PMC9329780; doi:10.3390/ijms23158140)
Supplement: Supplementary file 1 [file ijms-23-08140-s001.zip]

Archive with 1 entries (1 files):
- ijms-1784351-supplementary.pdf
